# Supplementary material for: Do nursery habitats provide shelter from flow for juvenile fish?
Source: PLoS One. 2018 Jan 17;13(1):e0186889. doi: 10.1371/journal.pone.0186889 (PMC5771555; doi:10.1371/journal.pone.0186889)
Supplement: S1 File — (TXT) [file pone.0186889.s001.txt]

ADCP measurements of background water flow conditions around the ASUs experienced during ADV deployment
Year day 2016	Water depth	Current speed	Current direction		Year day 2016	H_s
152.5	1.407	0.11	344.197		152.542	0
152.507	1.471	0.065	359.119		152.549	0
152.514	1.521	0.12	315.339		152.556	0.002
152.521	1.593	0.193	324.911		152.563	0.011
152.528	1.672	0.147	328.036		152.57	0.009
152.535	1.74	0.137	305.781		152.576	0.006
152.542	1.806	0.127	309.575		152.583	0.013
152.549	1.881	0.135	325.601		152.59	0.012
152.556	1.952	0.082	309.536		152.597	0.012
152.563	2.008	0.062	286.966		152.604	0.003
152.569	2.085	0.175	349.461		152.611	0.001
152.576	2.158	0.096	320.5		152.618	0.001
152.583	2.217	0.144	342.575		152.625	0
152.59	2.282	0.124	332.608		152.632	0
152.597	2.333	0.14	332.7		152.639	0.001
152.604	2.371	0.038	333.435		152.646	0.002
152.611	2.418	0.08	15.255		152.653	0.001
152.618	2.469	0.065	55.582		152.66	0.002
152.625	2.482	0.038	358.493		152.667	0.014
152.632	2.512	0.009	310.601		152.674	0.008
152.639	2.561	0.115	39.359		152.681	0.007
152.646	2.599	0.123	98.852		152.688	0.004
152.653	2.618	0.096	63.97		152.695	0.002
152.66	2.608	0.016	47.49		152.701	0.001
152.667	2.616	0.102	104.715		152.708	0
152.674	2.597	0.115	133.586		152.715	0.006
152.681	2.583	0.115	120.793		152.722	0.001
152.688	2.56	0.094	140.194		152.729	0.003
152.694	2.529	0.078	152.447		152.736	0.003
152.701	2.484	0.163	161.787		152.743	0.002
152.708	2.453	0.157	154.253		152.75	0.003
152.715	2.425	0.148	143.517		152.757	0.008
152.722	2.386	0.16	158.731		152.764	0.023
152.729	2.325	0.107	150.789		152.771	0.022
152.736	2.243	0.17	130.236		152.778	0.023
152.743	2.199	0.267	158.438		152.785	0.039
152.75	2.125	0.268	145.954		152.792	0.12
152.757	2.028	0.243	152.066		152.799	0.095
152.764	1.951	0.383	156.311		152.806	0.081
152.771	1.886	0.305	146.779		152.813	0.091
152.778	1.82	0.229	149.636		152.82	0.102
152.785	1.749	0.27	161.9		152.827	0.09
152.792	1.669	0.276	152.784		152.833	0.068
152.799	1.596	0.265	174.161		152.84	0.067
152.806	1.539	0.144	176.424		152.847	0.067
152.813	1.471	0.267	164.349		152.854	0.056
152.819	1.39	0.193	165.317		152.861	0.044
152.826	1.342	0.14	175.507		152.868	0.038
152.833	1.283	0.177	193.722		152.875	0.034
152.84	1.203	0.148	206.911		152.882	0.036
152.847	1.145	0.078	152.447		152.889	0.028
152.854	1.093	0.113	190.214		152.896	0.024
152.861	1.045	0.102	176.074		152.903	0.019
152.868	1.011	0.08	211.701		152.91	0.017
152.875	0.976	0.064	159.027		152.917	0.015
152.882	0.949	0.053	258.056		152.924	0.013
152.889	0.908	0.09	311.845		152.931	0.011
152.896	0.862	0.014	68.962		152.938	0.023
152.903	0.86	0.133	313.172		152.945	0.048
152.91	0.854	0.098	352.948		152.952	0.046
152.917	0.819	0.117	4.885		152.959	0.062
152.924	0.811	0.114	311.091		152.965	0.049
152.931	0.837	0.142	323.291		152.972	0.036
152.938	0.869	0.141	308.66		152.979	0.031
152.944	0.877	0.046	342.35		152.986	0.024
152.951	0.894	0.075	356.186		152.993	0.031
152.958	0.934	0.107	325.713		153	0.055
152.965	0.988	0.126	329.58		153.007	0.045
152.972	1.046	0.101	310.17		153.014	0.032
152.979	1.095	0.184	313.238		153.021	0.013
152.986	1.15	0.153	349.058		153.028	0.009
152.993	1.23	0.153	327.558		153.035	0.01
153	1.299	0.131	359.563		153.042	0.014
153.007	1.376	0.201	326.152		153.049	0.017
153.014	1.455	0.195	326.31		153.056	0.038
153.021	1.541	0.085	298.989		153.063	0.044
153.028	1.629	0.137	323.881		153.07	0.039
153.035	1.702	0.137	331.189		153.077	0.037
153.042	1.774	0.195	301.819		153.084	0.041
153.049	1.854	0.192	316.685		153.09	0.039
153.056	1.922	0.169	308.978		153.097	0.028
153.063	1.987	0.213	340.545		153.104	0.035
153.069	2.077	0.157	308.26		153.111	0.051
153.076	2.154	0.173	299.376		153.118	0.051
153.083	2.228	0.183	318.315		153.125	0.055
153.09	2.314	0.138	298.61		153.132	0.059
153.097	2.391	0.133	322.958		153.139	0.046
153.104	2.443	0.125	306.87		153.146	0.051
153.111	2.506	0.118	317.759		153.153	0.057
153.118	2.578	0.113	325.465		153.16	0.054
153.125	2.641	0.085	279.462		153.167	0.069
153.132	2.683	0.128	317.215		153.174	0.075
153.139	2.719	0.118	325.366		153.181	0.086
153.146	2.781	0.075	354.668		153.188	0.116
153.153	2.806	0.012	325.008		153.195	0.087
153.16	2.818	0.05	103.761		153.202	0.109
153.167	2.819	0.042	73.301		153.209	0.152
153.174	2.84	0.122	107.103		153.216	0.125
153.181	2.85	0.062	60.945		153.222	0.1
153.188	2.858	0.109	132.769		153.229	0.157
153.194	2.828	0.075	122.412		153.236	0.154
153.201	2.81	0.125	117.588		153.243	0.134
153.208	2.814	0.13	130.314		153.25	0.15
153.215	2.77	0.068	158.356		153.257	0.147
153.222	2.749	0.054	141.009		153.264	0.17
153.229	2.702	0.145	139.185		153.271	0.125
153.236	2.631	0.13	127.836		153.278	0.094
153.243	2.562	0.197	147.195		153.285	0.129
153.25	2.501	0.172	150.297		153.292	0.127
153.257	2.408	0.223	141.019		153.299	0.109
153.264	2.333	0.218	141.135		153.306	0.122
153.271	2.253	0.316	148.072		153.313	0.107
153.278	2.164	0.245	148.515		153.32	0.107
153.285	2.096	0.304	152.76		153.327	0.108
153.292	2.02	0.288	140.067		153.334	0.134
153.299	1.934	0.263	151.581		153.341	0.116
153.306	1.839	0.305	162.814		153.348	0.116
153.313	1.764	0.373	153.71		153.354	0.116
153.319	1.695	0.287	148.079		153.361	0.109
153.326	1.612	0.254	155.051		153.368	0.089
153.333	1.527	0.255	148.304		153.375	0.097
153.34	1.451	0.272	168.111		153.382	0.082
153.347	1.371	0.209	157.739		153.389	0.092
153.354	1.291	0.252	159.044		153.396	0.089
153.361	1.222	0.175	179.018		153.403	0.082
153.368	1.154	0.159	157.463		153.41	0.068
153.375	1.088	0.06	185.711		153.417	0.066
153.382	1.029	0.118	198.281		153.424	0.069
153.389	0.982	0.128	217.049		153.431	0.058
153.396	0.93	0.061	301.608		153.438	0.059
153.403	0.879	0.016	320.194		153.445	0.056
153.41	0.837	0.056	304.824		153.452	0.049
153.417	0.806	0.136	343.301		153.459	0.056
153.424	0.772	0.092	299.899		153.466	0.053
153.431	0.753	0.13	311.56		153.473	0.06
153.438	0.745	0.137	313.516		153.479	0.074
153.444	0.753	0.148	338.629		153.486	0.063
153.451	0.768	0.173	315.47		153.493	0.09
153.458	0.782	0.097	309.958		153.5	0.084
153.465	0.803	0.184	309.487		153.507	0.084
153.472	0.831	0.109	311.285		153.514	0.087
153.479	0.884	0.16	353.897		153.521	0.044
153.486	0.943	0.129	312.483		153.528	0.062
153.493	0.99	0.139	322.883		153.535	0.054
153.5	1.046	0.159	303.19		153.542	0.039
153.507	1.121	0.114	311.091		153.549	0.054
153.514	1.188	0.139	322.306		153.556	0.039
153.521	1.245	0.165	318.193		153.563	0.049
153.528	1.314	0.109	309.806		153.57	0.033
153.535	1.385	0.168	330.382		153.577	0.023
153.542	1.45	0.028	14.534		153.584	0.019
153.549	1.531	0.105	321.934		153.591	0.018
153.556	1.617	0.123	322.573		153.598	0.018
153.563	1.692	0.125	306.229		153.605	0.021
153.569	1.764	0.076	322.524		153.611	0.041
153.576	1.839	0.188	325.208		153.618	0.024
153.583	1.922	0.17	353.251		153.625	0.029
153.59	2.01	0.191	319.464		153.632	0.024
153.597	2.091	0.124	316.302		153.639	0.025
153.604	2.15	0.158	337.324		153.646	0.023
153.611	2.208	0.133	304.287		153.653	0.019
153.618	2.285	0.145	335.917		153.66	0.021
153.625	2.353	0.171	317.366		153.667	0.021
153.632	2.406	0.091	343.968
153.639	2.469	0.158	319.359
153.646	2.548	0.079	310.914
153.653	2.602	0.093	333.983
153.66	2.656	0.062	286.966
153.667	2.7	0.041	341.565
153.674	2.733	0.022	74.055
Vertical profiles of water velocity measured at 3 locations around an ASU by ADV deployment
Mean velocity measurements at 15 cmab ****************************
Location A
Profile number	u	v	w
1	10.113	-3.883	0.62
2	10.553	0.524	0.352
3	4.148	-0.159	0.082
4	9.178	-0.256	0.223
5	7.74	-2.196	0.278
6	4.54	1.864	0.164
7	NaN	NaN	NaN
8	11.085	-0.047	0.464
9	15	-1.605	0.575
10	15.169	-0.633	0.677
11	15.57	2.655	0.365
12	12.549	0.442	0.336
13	11.923	1.409	0.675
14	10.005	-0.93	0.33
Location B
Profile number	u	v	w
1	11.693	2.491	0.871
2	10.444	-1.283	0.326
3	12.057	-0.37	0.446
4	11.042	1.423	0.613
5	7.075	-2.015	0.323
6	3.816	2.506	0.426
7	2.169	-2.703	-0.206
8	12.055	0.298	0.699
9	15.707	-3.117	0.741
10	16.655	-1.29	0.661
11	15.077	2.459	0.93
12	12.283	2.075	0.552
13	12.196	1.831	0.663
14	10.83	-0.835	0.5
Location C
Profile number	u	v	w
1	8.386	-2.5	-0.503
2	7.463	0.031	-0.281
3	8.186	-0.056	-0.372
4	9.022	0.468	-0.387
5	5.417	-1.825	-0.225
6	3.006	1.51	-0.324
7	NaN	NaN	NaN
8	8.605	-0.823	-0.427
9	11.119	-2.842	-0.509
10	11.58	0.128	-0.577
11	7.925	1.234	-0.308
12	8.142	0.202	-0.462
13	7.834	1.004	-0.584
14	8.011	-0.14	-0.472
Mean velocity measurements at 23 cmab ****************************
Location A
Profile number	u	v	w
1	12.785	-4.065	0.27
2	12.658	0.02	0.196
3	5.866	-0.025	0.037
4	13.508	-0.337	0.103
5	8.83	0.121	0.058
6	7.063	1.423	0.033
7	NaN	NaN	NaN
8	13.495	-0.818	0.054
9	16.149	2.023	0.156
10	14.222	-0.879	0.435
11	12.251	1.568	0.313
12	16.046	1.904	0.195
13	11.767	-0.038	0.318
14	9.733	0.465	0.187
Location B
Profile number	u	v	w
1	13.407	3	0.164
2	13.31	-1.521	-0.283
3	15.532	1.049	0.089
4	13.619	-1.096	-0.191
5	7.649	-0.886	0.057
6	6.606	2.525	0.237
7	4.256	-1.568	-0.129
8	11.921	-0.635	0.37
9	16.945	-1.228	0.41
10	14.809	-0.375	0.395
11	12.321	0.521	0.241
12	15.504	2.437	0.296
13	13.453	1.25	0.152
14	9.314	-0.241	0.424
Location C
Profile number	u	v	w
1	NaN	NaN	NaN
2	14.353	-0.431	-0.006
3	14.105	-1.139	-0.198
4	14.157	0.093	-0.034
5	8.974	-0.771	0.007
6	6.974	2.147	-0.155
7	NaN	NaN	NaN
8	13.056	-0.626	0.183
9	14.748	-0.487	-0.094
10	15.66	0.735	-0.051
11	12.385	0.324	-0.116
12	13.249	2.035	-0.221
13	13.512	0.924	-0.457
14	8.903	0.716	-0.17
Mean velocity measurements at 26 cmab ****************************
Location A
Profile number	u	v	w
1	11.382	0.333	0.073
2	13.197	-0.682	0.108
3	13.422	0.203	0.252
4	12.826	0.902	0.165
5	9.978	0.027	0.013
6	4.718	0	0
7	NaN	NaN	NaN
8	12.077	-0.211	0.128
9	17.501	0.162	0.091
10	17.459	0.772	0.151
11	14.646	0.307	-0.026
12	14.442	-0.497	0.02
13	14.902	1.38	0.141
14	14.026	1.077	0.032
Location B
Profile number	u	v	w
1	11.311	-2.273	0.482
2	14.596	-0.018	0.191
3	14.275	-0.427	0.354
4	12.463	-0.573	0.183
5	9.835	-0.283	0.037
6	4.969	0.136	0.011
7	2.977	-0.711	-0.087
8	12.489	0.147	0.283
9	18.291	0.002	0.197
10	15.489	-0.167	0.298
11	14.781	0.549	0.252
12	14.238	-0.351	0.224
13	13.848	2.238	0.266
14	13.194	1.59	0.105
Location C
Profile number	u	v	w
1	NaN	NaN	NaN
2	14.946	-0.627	-0.014
3	15.812	-0.655	-0.023
4	14.02	-0.029	-0.042
5	10.852	-0.604	-0.071
6	NaN	NaN	NaN
7	NaN	NaN	NaN
8	12.824	-1.101	-0.027
9	14.98	0.336	-0.102
10	15.044	-0.249	-0.026
11	14.439	1.185	-0.075
12	14.032	0.31	-0.011
13	12.419	0.999	-0.201
14	12.699	1.123	-0.225
Mean velocity measurements at 38 cmab ****************************
Location A
Profile number	u	v	w
1	12.498	-0.366	-0.08
2	17.204	0.889	-0.141
3	17.223	-0.26	-0.323
4	12.117	-0.852	-0.156
5	12.148	-0.033	-0.016
6	NaN	NaN	NaN
7	NaN	NaN	NaN
8	12.289	0.214	-0.13
9	17.141	-0.159	-0.089
10	17.124	-0.757	-0.148
11	16.779	-0.352	0.029
12	16.773	0.577	-0.023
13	11.723	-1.085	-0.111
14	11.739	-0.901	-0.027
Location B
Profile number	u	v	w
1	13.207	2.657	-0.556
2	18.408	0.023	-0.241
3	18.396	0.551	-0.455
4	12.266	0.564	-0.179
5	12.275	0.354	-0.046
6	6.262	-0.172	-0.014
7	6.09	1.46	0.15
8	14.426	-0.17	-0.327
9	16.863	-0.002	-0.182
10	16.86	0.182	-0.325
11	16.762	-0.623	-0.286
12	16.769	0.414	-0.264
13	13.658	-2.208	-0.256
14	13.738	-1.656	-0.108
Location C
Profile number	u	v	w
1	13.106	0	0
2	18.397	0.772	0.015
3	18.397	0.763	0.024
4	13.26	0.027	0.04
5	13.24	0.738	0.084
6	6.131	0	0
7	6.131	0	0
8	13.503	1.159	0.02
9	16.325	-0.366	0.11
10	16.327	0.27	0.028
11	16.666	-1.369	0.08
12	16.718	-0.37	0.013
13	12.392	-0.998	0.198
14	12.383	-1.097	0.215
Vertical distribution of turbulence energy dissipation at 3 locations around an ASU measured by ADV deployment
Turbulence energy dissipation at 15 cmab ****************************
Profile number	Location A	Location B	Location C
1	0.299	0.445	1.686
2	0.271	0.325	1.121
3	0.022	0.363	1.156
4	0.247	0.482	1.391
5	0.151	0.165	0.53
6	0.095	0.043	0.114
7	0.005	0.198	NaN
8	0.21	0.454	1.328
9	0.59	0.672	3.122
10	0.492	0.603	3.861
11	0.437	0.512	2.587
12	0.314	0.343	1.822
13	0.558	0.294	2.208
14	0.182	0.322	0.84
Turbulence energy dissipation at 23 cmab ****************************
Profile number	Location A	Location B	Location C
1	0.195	0.181	NaN
2	0.189	0.189	0.195
3	0.064	0.157	0.329
4	0.222	0.248	0.323
5	0.106	0.18	0.131
6	0.044	0.043	0.058
7	0.005	0.019	NaN
8	NaN	NaN	NaN
9	0.33	0.249	0.649
10	0.33	0.339	0.545
11	0.279	0.213	0.535
12	0.174	0.223	0.402
13	0.241	0.314	0.341
14	0.088	0.151	0.194
Turbulence energy dissipation at 26 cmab ****************************
Profile number	Location A	Location B	Location C
1	0.124	0.147	NaN
2	0.213	0.159	0.208
3	0.212	0.268	0.329
4	0.18	0.274	0.201
5	0.086	0.18	0.131
6	0.026	0.05	NaN
7	NaN	0.016	NaN
8	NaN	NaN	NaN
9	0.166	0.233	0.331
10	0.17	0.374	0.375
11	0.291	0.296	0.226
12	0.176	0.239	0.385
13	0.162	0.254	0.25
14	0.136	0.2	0.175
Turbulence energy dissipation at 38 cmab ****************************
Profile number	Location A	Location B	Location C
1	0.071	0.151	0.167
2	0.12	0.116	0.18
3	0.117	0.116	0.18
4	0.077	0.153	0.104
5	0.076	0.151	0.105
6	NaN	0.019	0.253
7	NaN	0.019	0.253
8	NaN	NaN	NaN
9	0.301	0.312	0.439
10	0.302	0.314	0.439
11	0.122	0.231	0.238
12	0.123	0.231	0.235
13	0.247	0.113	0.2
14	0.246	0.112	0.2
Count of post-settlement snapper observed by cameras around ASUs
ASU_no	Camera_position	Tide_direction	Water_velocity	Midwater_count	Benthic_count
31	Down_1	Incoming	0.0936	0	14
31	Down_1	Incoming	0.1392	4	6
31	Down_1	Incoming	0.1652	7	11
31	Down_1	Incoming	0.1863	24	6
31	Down_1	Incoming	0.1211	5	1
23	Down_1	Incoming	0.0341	0	0
23	Down_1	Incoming	0.228	0	2
23	Down_1	Incoming	0.2094	12	8
23	Down_1	Incoming	0.1163	11	3
23	Down_1	Incoming	0.1521	0	0
33	Down_1	Incoming	0.1152	0	0
33	Down_1	Incoming	0.1909	2	6
33	Down_1	Incoming	0.2064	4	10
33	Down_1	Incoming	0.2048	2	2
30	Down_1	Incoming	0.2119	0	0
30	Down_1	Incoming	0.1994	5	1
30	Down_1	Incoming	0.2224	2	2
30	Down_1	Incoming	0.162	3	1
27	Down_1	Incoming	0.1511	0	12
27	Down_1	Incoming	0.1734	0	0
27	Down_1	Incoming	0.2155	2	0
27	Down_1	Incoming	0.2473	2	2
27	Down_1	Incoming	0.1259	1	1
25	Down_1	Incoming	0.1409	0	4
25	Down_1	Incoming	0.1686	13	3
25	Down_1	Incoming	0.2126	7	3
25	Down_1	Incoming	0.1275	4	0
25	Down_1	Incoming	0.0971	6	0
32	Down_1	Outgoing	0.2154	0	0
32	Down_1	Outgoing	0.3537	0	2
32	Down_1	Outgoing	0.3587	1	1
32	Down_1	Outgoing	0.2112	0	0
26	Down_1	Outgoing	0.1852	14	2
26	Down_1	Outgoing	0.3402	1	5
26	Down_1	Outgoing	0.3255	4	8
26	Down_1	Outgoing	0.3817	3	11
26	Down_1	Outgoing	0.2816	0	12
26	Down_1	Outgoing	0.125	0	8
29	Down_1	Outgoing	0.2211	0	2
29	Down_1	Outgoing	0.3614	0	8
29	Down_1	Outgoing	0.4399	4	16
29	Down_1	Outgoing	0.4137	1	11
28	Down_1	Outgoing	0.1891	5	1
28	Down_1	Outgoing	0.294	0	2
28	Down_1	Outgoing	0.3239	0	4
28	Down_1	Outgoing	0.3238	4	14
28	Down_1	Outgoing	0.2044	3	5
31	Down_Edge	Incoming	0.0936	0	0
31	Down_Edge	Incoming	0.1392	2	2
31	Down_Edge	Incoming	0.1652	6	3
31	Down_Edge	Incoming	0.1863	11	10
31	Down_Edge	Incoming	0.1211	3	1
23	Down_Edge	Incoming	0.0341	0	2
23	Down_Edge	Incoming	0.228	0	4
23	Down_Edge	Incoming	0.2094	4	9
23	Down_Edge	Incoming	0.1163	4	6
23	Down_Edge	Incoming	0.1521	0	0
33	Down_Edge	Incoming	0.1152	0	4
33	Down_Edge	Incoming	0.1909	2	8
33	Down_Edge	Incoming	0.2064	4	6
33	Down_Edge	Incoming	0.2048	0	1
30	Down_Edge	Incoming	0.2119	0	0
30	Down_Edge	Incoming	0.1994	0	3
30	Down_Edge	Incoming	0.2224	1	4
30	Down_Edge	Incoming	0.162	2	1
27	Down_Edge	Incoming	0.1511	1	1
27	Down_Edge	Incoming	0.1734	0	2
27	Down_Edge	Incoming	0.2155	2	1
27	Down_Edge	Incoming	0.2473	1	1
27	Down_Edge	Incoming	0.1259	0	2
25	Down_Edge	Incoming	0.1409	0	1
25	Down_Edge	Incoming	0.1686	2	7
25	Down_Edge	Incoming	0.2126	1	3
25	Down_Edge	Incoming	0.1275	2	2
25	Down_Edge	Incoming	0.0971	2	2
32	Down_Edge	Outgoing	0.2154	0	0
32	Down_Edge	Outgoing	0.3537	0	1
32	Down_Edge	Outgoing	0.3587	1	5
32	Down_Edge	Outgoing	0.2112	0	0
26	Down_Edge	Outgoing	0.1852	2	2
26	Down_Edge	Outgoing	0.3402	1	13
26	Down_Edge	Outgoing	0.3255	4	8
26	Down_Edge	Outgoing	0.3817	3	12
26	Down_Edge	Outgoing	0.2816	0	3
26	Down_Edge	Outgoing	0.125	0	3
29	Down_Edge	Outgoing	0.2211	0	1
29	Down_Edge	Outgoing	0.3614	1	6
29	Down_Edge	Outgoing	0.4399	1	3
29	Down_Edge	Outgoing	0.4137	1	5
28	Down_Edge	Outgoing	0.1891	1	5
28	Down_Edge	Outgoing	0.294	1	1
28	Down_Edge	Outgoing	0.3239	1	4
28	Down_Edge	Outgoing	0.3238	3	11
28	Down_Edge	Outgoing	0.2044	1	4
31	Up_Edge	Incoming	0.0936	0	0
31	Up_Edge	Incoming	0.1392	3	2
31	Up_Edge	Incoming	0.1652	4	2
31	Up_Edge	Incoming	0.1863	7	7
31	Up_Edge	Incoming	0.1211	3	0
23	Up_Edge	Incoming	0.0341	0	1
23	Up_Edge	Incoming	0.228	1	3
23	Up_Edge	Incoming	0.2094	5	12
23	Up_Edge	Incoming	0.1163	2	1
23	Up_Edge	Incoming	0.1521	0	1
33	Up_Edge	Incoming	0.1152	0	1
33	Up_Edge	Incoming	0.1909	2	5
33	Up_Edge	Incoming	0.2064	4	6
33	Up_Edge	Incoming	0.2048	0	4
30	Up_Edge	Incoming	0.2119	0	0
30	Up_Edge	Incoming	0.1994	2	6
30	Up_Edge	Incoming	0.2224	3	2
30	Up_Edge	Incoming	0.162	3	0
27	Up_Edge	Incoming	0.1511	0	0
27	Up_Edge	Incoming	0.1734	0	2
27	Up_Edge	Incoming	0.2155	0	0
27	Up_Edge	Incoming	0.2473	1	1
27	Up_Edge	Incoming	0.1259	1	1
25	Up_Edge	Incoming	0.1409	0	0
25	Up_Edge	Incoming	0.1686	2	2
25	Up_Edge	Incoming	0.2126	2	3
25	Up_Edge	Incoming	0.1275	1	2
25	Up_Edge	Incoming	0.0971	2	2
32	Up_Edge	Outgoing	0.2154	0	0
32	Up_Edge	Outgoing	0.3537	0	1
32	Up_Edge	Outgoing	0.3587	0	0
32	Up_Edge	Outgoing	0.2112	0	0
26	Up_Edge	Outgoing	0.1852	3	2
26	Up_Edge	Outgoing	0.3402	1	1
26	Up_Edge	Outgoing	0.3255	1	4
26	Up_Edge	Outgoing	0.3817	2	6
26	Up_Edge	Outgoing	0.2816	1	4
26	Up_Edge	Outgoing	0.125	0	0
29	Up_Edge	Outgoing	0.2211	0	0
29	Up_Edge	Outgoing	0.3614	0	2
29	Up_Edge	Outgoing	0.4399	0	0
29	Up_Edge	Outgoing	0.4137	0	2
28	Up_Edge	Outgoing	0.1891	0	1
28	Up_Edge	Outgoing	0.294	0	2
28	Up_Edge	Outgoing	0.3239	1	1
28	Up_Edge	Outgoing	0.3238	1	4
28	Up_Edge	Outgoing	0.2044	0	0
31	Up_1	Incoming	0.0936	20	0
31	Up_1	Incoming	0.1392	5	3
31	Up_1	Incoming	0.1652	10	4
31	Up_1	Incoming	0.1863	20	2
31	Up_1	Incoming	0.1211	10	0
23	Up_1	Incoming	0.0341	0	2
23	Up_1	Incoming	0.228	7	3
23	Up_1	Incoming	0.2094	15	7
23	Up_1	Incoming	0.1163	6	2
23	Up_1	Incoming	0.1521	0	0
33	Up_1	Incoming	0.1152	0	0
33	Up_1	Incoming	0.1909	2	2
33	Up_1	Incoming	0.2064	4	6
33	Up_1	Incoming	0.2048	0	4
30	Up_1	Incoming	0.2119	0	0
30	Up_1	Incoming	0.1994	5	11
30	Up_1	Incoming	0.2224	6	4
30	Up_1	Incoming	0.162	5	1
27	Up_1	Incoming	0.1511	0	0
27	Up_1	Incoming	0.1734	1	1
27	Up_1	Incoming	0.2155	4	0
27	Up_1	Incoming	0.2473	2	0
27	Up_1	Incoming	0.1259	6	0
25	Up_1	Incoming	0.1409	0	0
25	Up_1	Incoming	0.1686	0	4
25	Up_1	Incoming	0.2126	3	1
25	Up_1	Incoming	0.1275	9	1
25	Up_1	Incoming	0.0971	6	0
32	Up_1	Outgoing	0.2154	0	0
32	Up_1	Outgoing	0.3537	0	0
32	Up_1	Outgoing	0.3587	0	0
32	Up_1	Outgoing	0.2112	0	0
26	Up_1	Outgoing	0.1852	2	0
26	Up_1	Outgoing	0.3402	0	2
26	Up_1	Outgoing	0.3255	5	3
26	Up_1	Outgoing	0.3817	2	8
26	Up_1	Outgoing	0.2816	2	6
26	Up_1	Outgoing	0.125	1	5
29	Up_1	Outgoing	0.2211	0	0
29	Up_1	Outgoing	0.3614	0	0
29	Up_1	Outgoing	0.4399	0	4
29	Up_1	Outgoing	0.4137	0	2
28	Up_1	Outgoing	0.1891	0	2
28	Up_1	Outgoing	0.294	1	1
28	Up_1	Outgoing	0.3239	2	2
28	Up_1	Outgoing	0.3238	0	0
28	Up_1	Outgoing	0.2044	0	0
